# Supplementary material for: Cross-species analysis uncovers the mitochondrial stress response in the hippocampus as a shared mechanism in mouse early life stress and human depression
Source: Neurobiol Stress. 2024 May 14;31:100643. doi: 10.1016/j.ynstr.2024.100643 (PMC11127276; doi:10.1016/j.ynstr.2024.100643)
Supplement: Multimedia component 1 [file mmc1.xlsx]

## Sheet: Stable 1(125 DEGs)
Mouse gene ID	Mouse gene symbol	Description	Log2 Fold Change	P value adjusted	Human gene ID	Human gene symbol
ENSMUSG00000068523	Gng5	guanine nucleotide binding protein (G protein), gamma 5 [Source:MGI Symbol;Acc:MGI:109164]	0.50976	9.13028e-05	ENSG00000174021	GNG5
ENSMUSG00000027329	Spef1	sperm flagellar 1 [Source:MGI Symbol;Acc:MGI:3513546]	0.333207	0.000137909	ENSG00000101222	SPEF1
ENSMUSG00000051351	Zfp46	zinc finger protein 46 [Source:MGI Symbol;Acc:MGI:99192]	-0.384732	0.00124131	ENSG00000125945	ZNF436
ENSMUSG00000030357	Fkbp4	FK506 binding protein 4 [Source:MGI Symbol;Acc:MGI:95543]	0.21614	0.00961304	ENSG00000004478	FKBP4
ENSMUSG00000040681	Hmgn1	high mobility group nucleosomal binding domain 1 [Source:MGI Symbol;Acc:MGI:96120]	0.220918	0.00961304	ENSG00000205581	HMGN1
ENSMUSG00000032575	Manf	mesencephalic astrocyte-derived neurotrophic factor [Source:MGI Symbol;Acc:MGI:1922090]	0.383966	0.00961304	ENSG00000145050	MANF
ENSMUSG00000063882	Uqcrh	ubiquinol-cytochrome c reductase hinge protein [Source:MGI Symbol;Acc:MGI:1913826]	0.25808	0.00961304	ENSG00000173660/ ENSG00000233954	UQCRH/ UQCRHL
ENSMUSG00000070493	Chchd2	coiled-coil-helix-coiled-coil-helix domain containing 2 [Source:MGI Symbol;Acc:MGI:1261428]	0.222663	0.0105852	ENSG00000106153	CHCHD2
ENSMUSG00000014294	Ndufa2	NADH:ubiquinone oxidoreductase subunit A2 [Source:MGI Symbol;Acc:MGI:1343103]	0.52347	0.0105852	ENSG00000131495	NDUFA2
ENSMUSG00000026173	Plcd4	phospholipase C, delta 4 [Source:MGI Symbol;Acc:MGI:107469]	0.263039	0.0105852	ENSG00000115556	PLCD4
ENSMUSG00000072969	Armcx5	armadillo repeat containing, X-linked 5 [Source:MGI Symbol;Acc:MGI:2148026]	-0.273321	0.015514	ENSG00000125962	ARMCX5
ENSMUSG00000031295	Phka2	phosphorylase kinase alpha 2 [Source:MGI Symbol;Acc:MGI:97577]	-0.194861	0.015514	ENSG00000044446	PHKA2
ENSMUSG00000000171	Sdhd	succinate dehydrogenase complex, subunit D, integral membrane protein [Source:MGI Symbol;Acc:MGI:1914175]	0.180842	0.015514	ENSG00000204370	SDHD
ENSMUSG00000028998	Tomm7	translocase of outer mitochondrial membrane 7 [Source:MGI Symbol;Acc:MGI:1913419]	0.489209	0.015514	ENSG00000196683	TOMM7
ENSMUSG00000038717	Atp5l	ATP synthase, H+ transporting, mitochondrial F0 complex, subunit G [Source:MGI Symbol;Acc:MGI:1351597]	0.299562	0.0181593	ENSG00000167283/ ENSG00000249222	ATP5MG/
ENSMUSG00000006154	Eps8l1	EPS8-like 1 [Source:MGI Symbol;Acc:MGI:1914675]	-0.405459	0.0181593	ENSG00000131037	EPS8L1
ENSMUSG00000100131	Gm28439	predicted gene 28439 [Source:MGI Symbol;Acc:MGI:5579145]	-0.205649	0.0181593
ENSMUSG00000039680	Mrps6	mitochondrial ribosomal protein S6 [Source:MGI Symbol;Acc:MGI:2153111]	0.312521	0.0181593	ENSG00000243927	MRPS6
ENSMUSG00000025508	Rplp2	ribosomal protein, large P2 [Source:MGI Symbol;Acc:MGI:1914436]	0.310277	0.0181593	ENSG00000177600	RPLP2
ENSMUSG00000037355	Uvssa	UV stimulated scaffold protein A [Source:MGI Symbol;Acc:MGI:1918351]	-0.279476	0.0181593	ENSG00000163945	UVSSA
ENSMUSG00000013367	Iglon5	IgLON family member 5 [Source:MGI Symbol;Acc:MGI:2686277]	-0.225962	0.0189806	ENSG00000142549	IGLON5
ENSMUSG00000053754	Chd8	chromodomain helicase DNA binding protein 8 [Source:MGI Symbol;Acc:MGI:1915022]	-0.11443	0.020093	ENSG00000100888	CHD8
ENSMUSG00000104362	Gm37928	predicted gene, 37928 [Source:MGI Symbol;Acc:MGI:5611156]	-0.362396	0.020093
ENSMUSG00000027274	Mkks	McKusick-Kaufman syndrome [Source:MGI Symbol;Acc:MGI:1891836]	0.35563	0.020093	ENSG00000125863	MKKS
ENSMUSG00000021638	Ocln	occludin [Source:MGI Symbol;Acc:MGI:106183]	0.289824	0.020093	ENSG00000197822	OCLN
ENSMUSG00000004394	Tmed4	transmembrane p24 trafficking protein 4 [Source:MGI Symbol;Acc:MGI:1915070]	0.159435	0.020093	ENSG00000158604	TMED4
ENSMUSG00000020267	Hint1	histidine triad nucleotide binding protein 1 [Source:MGI Symbol;Acc:MGI:1321133]	0.237531	0.0206164	ENSG00000169567	HINT1
ENSMUSG00000026831	1700007K13Rik	RIKEN cDNA 1700007K13 gene [Source:MGI Symbol;Acc:MGI:1916577]	0.743247	0.0207551	ENSG00000160345	PIERCE1
ENSMUSG00000007833	Aldh16a1	aldehyde dehydrogenase 16 family, member A1 [Source:MGI Symbol;Acc:MGI:1916998]	0.364277	0.0207551	ENSG00000161618	ALDH16A1
ENSMUSG00000000088	Cox5a	cytochrome c oxidase subunit 5A [Source:MGI Symbol;Acc:MGI:88474]	0.187051	0.0207551	ENSG00000178741	COX5A
ENSMUSG00000026959	Grin1	glutamate receptor, ionotropic, NMDA1 (zeta 1) [Source:MGI Symbol;Acc:MGI:95819]	-0.149731	0.0207551	ENSG00000176884	GRIN1
ENSMUSG00000001911	Nfix	nuclear factor I/X [Source:MGI Symbol;Acc:MGI:97311]	-0.122465	0.0207551	ENSG00000008441	NFIX
ENSMUSG00000090733	Rps27	ribosomal protein S27 [Source:MGI Symbol;Acc:MGI:1888676]	0.31806	0.0207551
ENSMUSG00000042541	Sem1	SEM1, 26S proteasome complex subunit [Source:MGI Symbol;Acc:MGI:109238]	0.342833	0.0207551	ENSG00000127922	SEM1
ENSMUSG00000028618	Tmem59	transmembrane protein 59 [Source:MGI Symbol;Acc:MGI:1929278]	0.212607	0.0207551	ENSG00000116209	TMEM59
ENSMUSG00000027692	Tnik	TRAF2 and NCK interacting kinase [Source:MGI Symbol;Acc:MGI:1916264]	-0.173752	0.0207551	ENSG00000154310	TNIK
ENSMUSG00000059534	Uqcr10	ubiquinol-cytochrome c reductase, complex III subunit X [Source:MGI Symbol;Acc:MGI:1913402]	0.296663	0.0207551	ENSG00000184076	UQCR10
ENSMUSG00000027248	Pdia3	protein disulfide isomerase associated 3 [Source:MGI Symbol;Acc:MGI:95834]	0.222296	0.022704	ENSG00000167004	PDIA3
ENSMUSG00000027808	Serp1	stress-associated endoplasmic reticulum protein 1 [Source:MGI Symbol;Acc:MGI:92638]	0.191946	0.0241514	ENSG00000120742	SERP1
ENSMUSG00000070436	Serpinh1	serine (or cysteine) peptidase inhibitor, clade H, member 1 [Source:MGI Symbol;Acc:MGI:88283]	0.466481	0.0241514	ENSG00000149257	SERPINH1
ENSMUSG00000013921	Clip3	CAP-GLY domain containing linker protein 3 [Source:MGI Symbol;Acc:MGI:1923936]	-0.138251	0.0242812	ENSG00000105270	CLIP3
ENSMUSG00000036751	Cox6b1	cytochrome c oxidase, subunit 6B1 [Source:MGI Symbol;Acc:MGI:107460]	0.205868	0.0242812	ENSG00000126267	COX6B1
ENSMUSG00000032314	Etfa	electron transferring flavoprotein, alpha polypeptide [Source:MGI Symbol;Acc:MGI:106092]	0.262691	0.0242812	ENSG00000140374	ETFA
ENSMUSG00000026568	Mpc2	mitochondrial pyruvate carrier 2 [Source:MGI Symbol;Acc:MGI:1917706]	0.215536	0.0242812	ENSG00000143158	MPC2
ENSMUSG00000036437	Npy1r	neuropeptide Y receptor Y1 [Source:MGI Symbol;Acc:MGI:104963]	-0.247928	0.0242812	ENSG00000164128	NPY1R
ENSMUSG00000037514	Pank2	pantothenate kinase 2 [Source:MGI Symbol;Acc:MGI:1921700]	0.127568	0.0242812	ENSG00000125779	PANK2
ENSMUSG00000022571	Pycrl	pyrroline-5-carboxylate reductase-like [Source:MGI Symbol;Acc:MGI:1913444]	0.207789	0.0242812	ENSG00000104524	PYCR3
ENSMUSG00000061983	Rps12	ribosomal protein S12 [Source:MGI Symbol;Acc:MGI:98105]	0.265311	0.0242812	ENSG00000112306	RPS12
ENSMUSG00000030096	Slc6a6	solute carrier family 6 (neurotransmitter transporter, taurine), member 6 [Source:MGI Symbol;Acc:MGI:98488]	-0.16063	0.0242812	ENSG00000131389	SLC6A6
ENSMUSG00000066613	Zfp932	zinc finger protein 932 [Source:MGI Symbol;Acc:MGI:1916754]	-0.214329	0.0242812
ENSMUSG00000024856	Cdk2ap2	CDK2-associated protein 2 [Source:MGI Symbol;Acc:MGI:1098779]	0.259339	0.0247829	ENSG00000167797	CDK2AP2
ENSMUSG00000036281	Snapc4	small nuclear RNA activating complex, polypeptide 4 [Source:MGI Symbol;Acc:MGI:2443935]	-0.168374	0.0247829	ENSG00000165684	SNAPC4
ENSMUSG00000057181	5730455P16Rik	RIKEN cDNA 5730455P16 gene [Source:MGI Symbol;Acc:MGI:1917841]	-0.151553	0.0256252	ENSG00000108666	C17orf75
ENSMUSG00000064368	mt-Nd6	mitochondrially encoded NADH dehydrogenase 6 [Source:MGI Symbol;Acc:MGI:102495]	-0.279643	0.0256252	ENSG00000198695	MT-ND6
ENSMUSG00000066392	Nrxn3	neurexin III [Source:MGI Symbol;Acc:MGI:1096389]	-0.138395	0.0256252	ENSG00000021645	NRXN3
ENSMUSG00000058600	Rpl30	ribosomal protein L30 [Source:MGI Symbol;Acc:MGI:98037]	0.249899	0.0256252	ENSG00000156482	RPL30
ENSMUSG00000089774	Slc5a3	solute carrier family 5 (inositol transporters), member 3 [Source:MGI Symbol;Acc:MGI:1858226]	0.384091	0.0256252	ENSG00000198743	SLC5A3
ENSMUSG00000064363	mt-Nd4	mitochondrially encoded NADH dehydrogenase 4 [Source:MGI Symbol;Acc:MGI:102498]	-0.197351	0.0257492	ENSG00000198886	MT-ND4
ENSMUSG00000064367	mt-Nd5	mitochondrially encoded NADH dehydrogenase 5 [Source:MGI Symbol;Acc:MGI:102496]	-0.230285	0.0257492	ENSG00000198786	MT-ND5
ENSMUSG00000008682	Rpl10	ribosomal protein L10 [Source:MGI Symbol;Acc:MGI:105943]	0.155156	0.0257492	ENSG00000147403	RPL10
ENSMUSG00000035864	Syt1	synaptotagmin I [Source:MGI Symbol;Acc:MGI:99667]	-0.131996	0.0257492	ENSG00000067715	SYT1
ENSMUSG00000022180	Slc7a8	solute carrier family 7 (cationic amino acid transporter, y+ system), member 8 [Source:MGI Symbol;Acc:MGI:1355323]	-0.182868	0.0259364	ENSG00000092068	SLC7A8
ENSMUSG00000027944	Hax1	HCLS1 associated X-1 [Source:MGI Symbol;Acc:MGI:1346319]	0.211139	0.0266255	ENSG00000143575	HAX1
ENSMUSG00000021767	Kat6b	K(lysine) acetyltransferase 6B [Source:MGI Symbol;Acc:MGI:1858746]	-0.188209	0.0266255	ENSG00000156650	KAT6B
ENSMUSG00000067575	Rpl35a-ps3	ribosomal protein L35A, pseudogene 3 [Source:MGI Symbol;Acc:MGI:3704473]	0.688907	0.0266255
ENSMUSG00000021127	Zfp36l1	zinc finger protein 36, C3H type-like 1 [Source:MGI Symbol;Acc:MGI:107946]	0.218392	0.0268408	ENSG00000185650	ZFP36L1
ENSMUSG00000026179	Pnkd	paroxysmal nonkinesiogenic dyskinesia [Source:MGI Symbol;Acc:MGI:1930773]	-0.138992	0.0278634	ENSG00000127838	PNKD
ENSMUSG00000026864	Hspa5	heat shock protein 5 [Source:MGI Symbol;Acc:MGI:95835]	0.397143	0.0289915	ENSG00000044574	HSPA5
ENSMUSG00000047842	Diras2	DIRAS family, GTP-binding RAS-like 2 [Source:MGI Symbol;Acc:MGI:1915453]	-0.152321	0.0297218	ENSG00000165023	DIRAS2
ENSMUSG00000085830	Grin1os	glutamate receptor, ionotropic, NMDA1 (zeta 1), opposite strand [Source:MGI Symbol;Acc:MGI:2443867]	-0.214578	0.0297218
ENSMUSG00000007892	Rplp1	ribosomal protein, large, P1 [Source:MGI Symbol;Acc:MGI:1927099]	0.275126	0.0297218	ENSG00000137818	RPLP1
ENSMUSG00000045107	Saysd1	SAYSVFN motif domain containing 1 [Source:MGI Symbol;Acc:MGI:1914759]	0.352777	0.0297218	ENSG00000112167	SAYSD1
ENSMUSG00000045799	Gm9800	predicted gene 9800 [Source:MGI Symbol;Acc:MGI:3710580]	0.233446	0.0300641
ENSMUSG00000020571	Pdia6	protein disulfide isomerase associated 6 [Source:MGI Symbol;Acc:MGI:1919103]	0.286496	0.0310943	ENSG00000143870	PDIA6
ENSMUSG00000046364	Rpl27a	ribosomal protein L27A [Source:MGI Symbol;Acc:MGI:1347076]	0.195193	0.0310943	ENSG00000166441	RPL27A
ENSMUSG00000082809	Gm14150	predicted gene 14150 [Source:MGI Symbol;Acc:MGI:3651006]	0.200348	0.0314818
ENSMUSG00000028945	Rheb	Ras homolog enriched in brain [Source:MGI Symbol;Acc:MGI:97912]	0.146486	0.0314818	ENSG00000106615	RHEB
ENSMUSG00000026385	Dbi	diazepam binding inhibitor [Source:MGI Symbol;Acc:MGI:94865]	0.312676	0.0316762	ENSG00000155368	DBI
ENSMUSG00000008200	Fnbp4	formin binding protein 4 [Source:MGI Symbol;Acc:MGI:1860513]	-0.145596	0.0316762	ENSG00000109920	FNBP4
ENSMUSG00000090015	Gm15446	predicted gene 15446 [Source:MGI Symbol;Acc:MGI:3709333]	-0.243381	0.0316762
ENSMUSG00000073676	Hspe1	heat shock protein 1 (chaperonin 10) [Source:MGI Symbol;Acc:MGI:104680]	0.255614	0.0316762	ENSG00000115541	HSPE1
ENSMUSG00000029657	Hsph1	heat shock 105kDa/110kDa protein 1 [Source:MGI Symbol;Acc:MGI:105053]	0.160089	0.0316762	ENSG00000120694	HSPH1
ENSMUSG00000029823	Luc7l2	LUC7-like 2 (S. cerevisiae) [Source:MGI Symbol;Acc:MGI:2183260]	-0.103743	0.0316762	ENSG00000146963	LUC7L2
ENSMUSG00000025823	Pdia4	protein disulfide isomerase associated 4 [Source:MGI Symbol;Acc:MGI:104864]	0.354624	0.0316762	ENSG00000155660	PDIA4
ENSMUSG00000023010	Tmbim6	transmembrane BAX inhibitor motif containing 6 [Source:MGI Symbol;Acc:MGI:99682]	0.110551	0.0316762	ENSG00000139644	TMBIM6
ENSMUSG00000030757	Zkscan2	zinc finger with KRAB and SCAN domains 2 [Source:MGI Symbol;Acc:MGI:2444060]	-0.247643	0.0326309	ENSG00000155592	ZKSCAN2
ENSMUSG00000035048	Anapc13	anaphase promoting complex subunit 13 [Source:MGI Symbol;Acc:MGI:1916260]	0.338682	0.032923	ENSG00000129055	ANAPC13
ENSMUSG00000026674	Ddr2	discoidin domain receptor family, member 2 [Source:MGI Symbol;Acc:MGI:1345277]	0.320454	0.032923	ENSG00000162733	DDR2
ENSMUSG00000060639	H4c9	H4 clustered histone 9 [Source:MGI Symbol;Acc:MGI:2448432]	0.822153	0.032923
ENSMUSG00000054091	1810037I17Rik	RIKEN cDNA 1810037I17 gene [Source:MGI Symbol;Acc:MGI:1914954]	0.326867	0.0338302	ENSG00000164096	C4orf3
ENSMUSG00000110669	Gm10060	predicted gene 10060 [Source:MGI Symbol;Acc:MGI:3710638]	0.742675	0.0338302
ENSMUSG00000030283	St8sia1	ST8 alpha-N-acetyl-neuraminide alpha-2,8-sialyltransferase 1 [Source:MGI Symbol;Acc:MGI:106011]	-0.177912	0.0338302	ENSG00000111728	ST8SIA1
ENSMUSG00000039958	Etfbkmt	electron transfer flavoprotein beta subunit lysine methyltransferase [Source:MGI Symbol;Acc:MGI:2443575]	0.41781	0.0338908	ENSG00000139160	ETFBKMT
ENSMUSG00000036138	Acaa1a	acetyl-Coenzyme A acyltransferase 1A [Source:MGI Symbol;Acc:MGI:2148491]	0.127389	0.0340281	ENSG00000060971	ACAA1
ENSMUSG00000023939	Mrpl14	mitochondrial ribosomal protein L14 [Source:MGI Symbol;Acc:MGI:1333864]	0.29944	0.0340281	ENSG00000180992	MRPL14
ENSMUSG00000030062	Rpn1	ribophorin I [Source:MGI Symbol;Acc:MGI:98084]	0.131392	0.0340281	ENSG00000163902	RPN1
ENSMUSG00000031627	Irf2	interferon regulatory factor 2 [Source:MGI Symbol;Acc:MGI:96591]	-0.171269	0.0341432	ENSG00000168310	IRF2
ENSMUSG00000018585	Atox1	antioxidant 1 copper chaperone [Source:MGI Symbol;Acc:MGI:1333855]	0.342839	0.0347796	ENSG00000177556	ATOX1
ENSMUSG00000020048	Hsp90b1	heat shock protein 90, beta (Grp94), member 1 [Source:MGI Symbol;Acc:MGI:98817]	0.200419	0.0347796	ENSG00000166598	HSP90B1
ENSMUSG00000033379	Atp6v0b	ATPase, H+ transporting, lysosomal V0 subunit B [Source:MGI Symbol;Acc:MGI:1890510]	0.142002	0.0349149	ENSG00000117410	ATP6V0B
ENSMUSG00000002617	Zfp40	zinc finger protein 40 [Source:MGI Symbol;Acc:MGI:99185]	-0.169166	0.0357277
ENSMUSG00000110249	9330121K16Rik	RIKEN cDNA 9330121K16 gene [Source:MGI Symbol;Acc:MGI:2443625]	-0.172063	0.0362197
ENSMUSG00000016252	Atp5e	ATP synthase, H+ transporting, mitochondrial F1 complex, epsilon subunit [Source:MGI Symbol;Acc:MGI:1855697]	0.4141	0.0362197	ENSG00000124172	ATP5F1E
ENSMUSG00000023020	Cox14	cytochrome c oxidase assembly protein 14 [Source:MGI Symbol;Acc:MGI:1913629]	0.243974	0.0390226	ENSG00000178449	COX14
ENSMUSG00000041488	Stx3	syntaxin 3 [Source:MGI Symbol;Acc:MGI:103077]	-0.158407	0.0390226	ENSG00000166900	STX3
ENSMUSG00000023348	Trip6	thyroid hormone receptor interactor 6 [Source:MGI Symbol;Acc:MGI:1343458]	0.312142	0.0390226	ENSG00000087077	TRIP6
ENSMUSG00000097141	Gm10524	predicted gene 10524 [Source:MGI Symbol;Acc:MGI:3642791]	-0.253078	0.0392091
ENSMUSG00000044857	Lemd2	LEM domain containing 2 [Source:MGI Symbol;Acc:MGI:2385045]	0.152068	0.0392091	ENSG00000161904	LEMD2
ENSMUSG00000038212	Mfsd14b	major facilitator superfamily domain containing 14B [Source:MGI Symbol;Acc:MGI:1913881]	0.123275	0.0392312	ENSG00000148110	MFSD14B
ENSMUSG00000060636	Rpl35a	ribosomal protein L35A [Source:MGI Symbol;Acc:MGI:1928894]	0.272603	0.0406368	ENSG00000182899	RPL35A
ENSMUSG00000034566	Atp5h	ATP synthase, H+ transporting, mitochondrial F0 complex, subunit D [Source:MGI Symbol;Acc:MGI:1918929]	0.211331	0.0417179	ENSG00000167863	ATP5PD
ENSMUSG00000047656	Trpt1	tRNA phosphotransferase 1 [Source:MGI Symbol;Acc:MGI:1333115]	0.273482	0.0419488	ENSG00000149743	TRPT1
ENSMUSG00000006276	Eps15l1	epidermal growth factor receptor pathway substrate 15-like 1 [Source:MGI Symbol;Acc:MGI:104582]	-0.127685	0.0420284	ENSG00000127527	EPS15L1
ENSMUSG00000024325	Ring1	ring finger protein 1 [Source:MGI Symbol;Acc:MGI:1101770]	0.133538	0.0426193	ENSG00000204227	RING1
ENSMUSG00000072769	Gm10419	predicted gene 10419 [Source:MGI Symbol;Acc:MGI:3642823]	-0.147447	0.0427088
ENSMUSG00000021072	Tmx1	thioredoxin-related transmembrane protein 1 [Source:MGI Symbol;Acc:MGI:1919986]	0.19145	0.0427578	ENSG00000139921	TMX1
ENSMUSG00000036591	Arhgap21	Rho GTPase activating protein 21 [Source:MGI Symbol;Acc:MGI:1918685]	-0.177258	0.0439269	ENSG00000107863	ARHGAP21
ENSMUSG00000095526	Gm10243	predicted gene 10243 [Source:MGI Symbol;Acc:MGI:3704266]	0.681169	0.0439269
ENSMUSG00000050211	Pla2g4e	phospholipase A2, group IVE [Source:MGI Symbol;Acc:MGI:1919144]	-0.471733	0.0439269	ENSG00000188089	PLA2G4E
ENSMUSG00000062006	Rpl34	ribosomal protein L34 [Source:MGI Symbol;Acc:MGI:1915686]	0.217209	0.0439269	ENSG00000109475	RPL34
ENSMUSG00000002320	Tm9sf1	transmembrane 9 superfamily member 1 [Source:MGI Symbol;Acc:MGI:1921390]	0.157307	0.0456723	ENSG00000100926	TM9SF1
ENSMUSG00000013646	Sh3bp5l	SH3 binding domain protein 5 like [Source:MGI Symbol;Acc:MGI:1933124]	0.172563	0.0462032	ENSG00000175137	SH3BP5L
ENSMUSG00000025964	Adam23	a disintegrin and metallopeptidase domain 23 [Source:MGI Symbol;Acc:MGI:1345162]	-0.159306	0.0475308	ENSG00000114948	ADAM23
ENSMUSG00000032265	Tent5a	terminal nucleotidyltransferase 5A [Source:MGI Symbol;Acc:MGI:2670964]	0.385467	0.0475308	ENSG00000112773	TENT5A
ENSMUSG00000032330	Cox7a2	cytochrome c oxidase subunit 7A2 [Source:MGI Symbol;Acc:MGI:1316715]	0.198596	0.0493872	ENSG00000112695	COX7A2

## Sheet: Stable2(complete GSE)
GroupID	Category	Term	Description	LogP	Log(q-value)	Genes	Symbols	InTerm_InList
1_Summary	KEGG Pathway	mmu00190	Oxidative phosphorylation - Mus musculus (house mouse)	-14.0051	-9.73844	12858,12866,17719,17721,17722,17991,27425,66152,66576,66925,67126,71679,110323,114143,66379,110842,19744,14810,14828,20422,74450,70456,110094,15254,20449,28146,56374,103963,66194,14004,66169,14707,11927,14228,21366,53881	Cox5a,Cox7a2,ND4,ND5,ND6,Ndufa2,Atp5l,Uqcr10,Uqcrh,Sdhd,Atp5e,Atp5h,Cox6b1,Atp6v0b,Cox14,Etfa,Rheb,Grin1,Hspa5,Sem1,Pank2,Mpc2,Phka2,Hint1,St8sia1,Serp1,Tmem59,Rpn1,Pycrl,Chchd2,Tomm7,Gng5,Atox1,Fkbp4,Slc6a6,Slc5a3	36/-
1_Member	KEGG Pathway	mmu00190	Oxidative phosphorylation - Mus musculus (house mouse)	-14.0051	-9.73844	12858,12866,17719,17721,17722,17991,27425,66152,66576,66925,67126,71679,110323,114143	Cox5a,Cox7a2,ND4,ND5,ND6,Ndufa2,Atp5l,Uqcr10,Uqcrh,Sdhd,Atp5e,Atp5h,Cox6b1,Atp6v0b	14/135
1_Member	Reactome Gene Sets	R-MMU-163200	Respiratory electron transport, ATP synthesis by chemiosmotic coupling, and heat production by uncoupling proteins.	-13.3758	-9.42994	12858,17719,17721,17722,17991,27425,66152,66379,66576,67126,71679,110323,110842	Cox5a,ND4,ND5,ND6,Ndufa2,Atp5l,Uqcr10,Cox14,Uqcrh,Atp5e,Atp5h,Cox6b1,Etfa	13/118
1_Member	WikiPathways	WP295	Electron transport chain	-13.2195	-9.42994	12858,12866,17719,17721,17722,17991,27425,66152,66576,66925,67126,71679	Cox5a,Cox7a2,ND4,ND5,ND6,Ndufa2,Atp5l,Uqcr10,Uqcrh,Sdhd,Atp5e,Atp5h	12/93
1_Member	Reactome Gene Sets	R-MMU-1428517	The citric acid (TCA) cycle and respiratory electron transport	-12.7836	-9.11907	12858,17719,17721,17722,17991,27425,66152,66379,66576,66925,67126,71679,110323,110842	Cox5a,ND4,ND5,ND6,Ndufa2,Atp5l,Uqcr10,Cox14,Uqcrh,Sdhd,Atp5e,Atp5h,Cox6b1,Etfa	14/165
1_Member	KEGG Pathway	mmu04714	Thermogenesis - Mus musculus (house mouse)	-11.9676	-8.39995	12858,12866,17719,17721,17722,17991,19744,27425,66152,66379,66576,66925,67126,71679,110323	Cox5a,Cox7a2,ND4,ND5,ND6,Ndufa2,Rheb,Atp5l,Uqcr10,Cox14,Uqcrh,Sdhd,Atp5e,Atp5h,Cox6b1	15/231
1_Member	KEGG Pathway	mmu05020	Prion disease - Mus musculus (house mouse)	-11.0395	-7.55099	12858,12866,14810,14828,17719,17721,17722,17991,20422,66152,66576,66925,67126,71679,110323	Cox5a,Cox7a2,Grin1,Hspa5,ND4,ND5,ND6,Ndufa2,Sem1,Uqcr10,Uqcrh,Sdhd,Atp5e,Atp5h,Cox6b1	15/268
1_Member	GO Biological Processes	GO:0045333	cellular respiration	-10.7045	-7.33603	12858,12866,17719,17721,17722,17991,66152,66576,66925,67126,71679,74450,110842	Cox5a,Cox7a2,ND4,ND5,ND6,Ndufa2,Uqcr10,Uqcrh,Sdhd,Atp5e,Atp5h,Pank2,Etfa	13/190
1_Member	GO Biological Processes	GO:0006119	oxidative phosphorylation	-10.6996	-7.33603	12858,12866,17719,17721,17722,17991,66152,66576,66925,67126,71679	Cox5a,Cox7a2,ND4,ND5,ND6,Ndufa2,Uqcr10,Uqcrh,Sdhd,Atp5e,Atp5h	11/115
1_Member	GO Biological Processes	GO:0009060	aerobic respiration	-10.5076	-7.19524	12858,12866,17719,17721,17722,17991,66152,66576,66925,67126,71679,74450	Cox5a,Cox7a2,ND4,ND5,ND6,Ndufa2,Uqcr10,Uqcrh,Sdhd,Atp5e,Atp5h,Pank2	12/156
1_Member	Reactome Gene Sets	R-MMU-611105	Respiratory electron transport	-10.1857	-6.91905	12858,17719,17721,17722,17991,66152,66379,66576,110323,110842	Cox5a,ND4,ND5,ND6,Ndufa2,Uqcr10,Cox14,Uqcrh,Cox6b1,Etfa	10/95
1_Member	KEGG Pathway	mmu05415	Diabetic cardiomyopathy - Mus musculus (house mouse)	-10.1331	-6.91526	12858,12866,17719,17721,17722,17991,66152,66576,66925,67126,70456,71679,110323	Cox5a,Cox7a2,ND4,ND5,ND6,Ndufa2,Uqcr10,Uqcrh,Sdhd,Atp5e,Mpc2,Atp5h,Cox6b1	13/211
1_Member	GO Biological Processes	GO:0015980	energy derivation by oxidation of organic compounds	-10.1027	-6.91526	12858,12866,17719,17721,17722,17991,66152,66576,66925,67126,71679,74450,110094,110842	Cox5a,Cox7a2,ND4,ND5,ND6,Ndufa2,Uqcr10,Uqcrh,Sdhd,Atp5e,Atp5h,Pank2,Phka2,Etfa	14/260
1_Member	KEGG Pathway	mmu05012	Parkinson disease - Mus musculus (house mouse)	-10.0149	-6.86221	12858,12866,14828,17719,17721,17722,17991,20422,66152,66576,66925,67126,71679,110323	Cox5a,Cox7a2,Hspa5,ND4,ND5,ND6,Ndufa2,Sem1,Uqcr10,Uqcrh,Sdhd,Atp5e,Atp5h,Cox6b1	14/264
1_Member	GO Biological Processes	GO:0022900	electron transport chain	-9.46919	-6.34868	12858,12866,17719,17721,17722,17991,66152,66576,66925,110842	Cox5a,Cox7a2,ND4,ND5,ND6,Ndufa2,Uqcr10,Uqcrh,Sdhd,Etfa	10/112
1_Member	KEGG Pathway	mmu05016	Huntington disease - Mus musculus (house mouse)	-9.24813	-6.15758	12858,12866,14810,17719,17721,17722,17991,20422,66152,66576,66925,67126,71679,110323	Cox5a,Cox7a2,Grin1,ND4,ND5,ND6,Ndufa2,Sem1,Uqcr10,Uqcrh,Sdhd,Atp5e,Atp5h,Cox6b1	14/302
1_Member	KEGG Pathway	mmu05014	Amyotrophic lateral sclerosis - Mus musculus (house mouse)	-9.09413	-6.03162	12858,12866,14810,14828,17719,17721,17722,17991,20422,66152,66576,66925,67126,71679,110323	Cox5a,Cox7a2,Grin1,Hspa5,ND4,ND5,ND6,Ndufa2,Sem1,Uqcr10,Uqcrh,Sdhd,Atp5e,Atp5h,Cox6b1	15/369
1_Member	GO Biological Processes	GO:0006091	generation of precursor metabolites and energy	-9.06426	-6.02807	12858,12866,17719,17721,17722,17991,66152,66576,66925,67126,71679,74450,110094,110842	Cox5a,Cox7a2,ND4,ND5,ND6,Ndufa2,Uqcr10,Uqcrh,Sdhd,Atp5e,Atp5h,Pank2,Phka2,Etfa	14/312
1_Member	GO Biological Processes	GO:0019646	aerobic electron transport chain	-8.96324	-5.97536	12858,12866,17719,17721,17722,66152,66576,66925	Cox5a,Cox7a2,ND4,ND5,ND6,Uqcr10,Uqcrh,Sdhd	8/62
1_Member	KEGG Pathway	mmu05208	Chemical carcinogenesis - reactive oxygen species - Mus musculus (house mouse)	-8.73479	-5.79038	12858,12866,17719,17721,17722,17991,66152,66576,66925,67126,71679,110323	Cox5a,Cox7a2,ND4,ND5,ND6,Ndufa2,Uqcr10,Uqcrh,Sdhd,Atp5e,Atp5h,Cox6b1	12/222
1_Member	GO Biological Processes	GO:0015986	proton motive force-driven ATP synthesis	-8.68719	-5.78229	17719,17721,17722,17991,27425,66925,67126,71679	ND4,ND5,ND6,Ndufa2,Atp5l,Sdhd,Atp5e,Atp5h	8/67
1_Member	GO Biological Processes	GO:0022904	respiratory electron transport chain	-8.60007	-5.73138	12858,12866,17719,17721,17722,66152,66576,66925,110842	Cox5a,Cox7a2,ND4,ND5,ND6,Uqcr10,Uqcrh,Sdhd,Etfa	9/100
1_Member	GO Biological Processes	GO:0042775	mitochondrial ATP synthesis coupled electron transport	-8.38429	-5.53263	12858,12866,17719,17721,17722,66152,66576,66925	Cox5a,Cox7a2,ND4,ND5,ND6,Uqcr10,Uqcrh,Sdhd	8/73
1_Member	GO Biological Processes	GO:0042773	ATP synthesis coupled electron transport	-8.28934	-5.49762	12858,12866,17719,17721,17722,66152,66576,66925	Cox5a,Cox7a2,ND4,ND5,ND6,Uqcr10,Uqcrh,Sdhd	8/75
1_Member	GO Biological Processes	GO:0006754	ATP biosynthetic process	-7.97754	-5.29069	17719,17721,17722,17991,27425,66925,67126,71679	ND4,ND5,ND6,Ndufa2,Atp5l,Sdhd,Atp5e,Atp5h	8/82
1_Member	KEGG Pathway	mmu05010	Alzheimer disease - Mus musculus (house mouse)	-7.92513	-5.25248	12858,12866,14810,17719,17721,17722,17991,20422,66152,66576,66925,67126,71679,110323	Cox5a,Cox7a2,Grin1,ND4,ND5,ND6,Ndufa2,Sem1,Uqcr10,Uqcrh,Sdhd,Atp5e,Atp5h,Cox6b1	14/383
1_Member	WikiPathways	WP1248	Oxidative phosphorylation	-7.91705	-5.25248	17719,17721,17722,17991,27425,67126,71679	ND4,ND5,ND6,Ndufa2,Atp5l,Atp5e,Atp5h	7/54
1_Member	KEGG Pathway	mmu05022	Pathways of neurodegeneration - multiple diseases - Mus musculus (house mouse)	-7.66524	-5.01891	12858,12866,14810,14828,17719,17721,17722,17991,20422,66152,66576,66925,67126,71679,110323	Cox5a,Cox7a2,Grin1,Hspa5,ND4,ND5,ND6,Ndufa2,Sem1,Uqcr10,Uqcrh,Sdhd,Atp5e,Atp5h,Cox6b1	15/471
1_Member	GO Biological Processes	GO:0009152	purine ribonucleotide biosynthetic process	-7.65427	-5.01891	17719,17721,17722,17991,27425,66925,67126,70456,71679,74450	ND4,ND5,ND6,Ndufa2,Atp5l,Sdhd,Atp5e,Mpc2,Atp5h,Pank2	10/172
1_Member	GO Biological Processes	GO:0009206	purine ribonucleoside triphosphate biosynthetic process	-7.54203	-4.91885	17719,17721,17722,17991,27425,66925,67126,71679	ND4,ND5,ND6,Ndufa2,Atp5l,Sdhd,Atp5e,Atp5h	8/93
1_Member	GO Biological Processes	GO:0009145	purine nucleoside triphosphate biosynthetic process	-7.50526	-4.89184	17719,17721,17722,17991,27425,66925,67126,71679	ND4,ND5,ND6,Ndufa2,Atp5l,Sdhd,Atp5e,Atp5h	8/94
1_Member	GO Biological Processes	GO:0042776	proton motive force-driven mitochondrial ATP synthesis	-7.48827	-4.8844	17719,17721,17722,17991,66925,67126,71679	ND4,ND5,ND6,Ndufa2,Sdhd,Atp5e,Atp5h	7/62
1_Member	GO Biological Processes	GO:0009260	ribonucleotide biosynthetic process	-7.37611	-4.78158	17719,17721,17722,17991,27425,66925,67126,70456,71679,74450	ND4,ND5,ND6,Ndufa2,Atp5l,Sdhd,Atp5e,Mpc2,Atp5h,Pank2	10/184
1_Member	GO Biological Processes	GO:0009201	ribonucleoside triphosphate biosynthetic process	-7.36234	-4.77695	17719,17721,17722,17991,27425,66925,67126,71679	ND4,ND5,ND6,Ndufa2,Atp5l,Sdhd,Atp5e,Atp5h	8/98
1_Member	GO Biological Processes	GO:0046390	ribose phosphate biosynthetic process	-7.1804	-4.60396	17719,17721,17722,17991,27425,66925,67126,70456,71679,74450	ND4,ND5,ND6,Ndufa2,Atp5l,Sdhd,Atp5e,Mpc2,Atp5h,Pank2	10/193
1_Member	GO Biological Processes	GO:0006164	purine nucleotide biosynthetic process	-7.07602	-4.50836	17719,17721,17722,17991,27425,66925,67126,70456,71679,74450	ND4,ND5,ND6,Ndufa2,Atp5l,Sdhd,Atp5e,Mpc2,Atp5h,Pank2	10/198
1_Member	GO Biological Processes	GO:0009142	nucleoside triphosphate biosynthetic process	-7.03127	-4.4722	17719,17721,17722,17991,27425,66925,67126,71679	ND4,ND5,ND6,Ndufa2,Atp5l,Sdhd,Atp5e,Atp5h	8/108
1_Member	GO Biological Processes	GO:0072522	purine-containing compound biosynthetic process	-6.91499	-4.36436	17719,17721,17722,17991,27425,66925,67126,70456,71679,74450	ND4,ND5,ND6,Ndufa2,Atp5l,Sdhd,Atp5e,Mpc2,Atp5h,Pank2	10/206
1_Member	GO Biological Processes	GO:0046034	ATP metabolic process	-6.7322	-4.18985	17719,17721,17722,17991,27425,66925,67126,71679	ND4,ND5,ND6,Ndufa2,Atp5l,Sdhd,Atp5e,Atp5h	8/118
1_Member	GO Biological Processes	GO:0009165	nucleotide biosynthetic process	-6.47102	-3.96026	17719,17721,17722,17991,27425,66925,67126,70456,71679,74450	ND4,ND5,ND6,Ndufa2,Atp5l,Sdhd,Atp5e,Mpc2,Atp5h,Pank2	10/230
1_Member	GO Biological Processes	GO:1901293	nucleoside phosphate biosynthetic process	-6.36816	-3.86496	17719,17721,17722,17991,27425,66925,67126,70456,71679,74450	ND4,ND5,ND6,Ndufa2,Atp5l,Sdhd,Atp5e,Mpc2,Atp5h,Pank2	10/236
1_Member	GO Biological Processes	GO:0009205	purine ribonucleoside triphosphate metabolic process	-6.11543	-3.61965	17719,17721,17722,17991,27425,66925,67126,71679	ND4,ND5,ND6,Ndufa2,Atp5l,Sdhd,Atp5e,Atp5h	8/142
1_Member	GO Biological Processes	GO:0009150	purine ribonucleotide metabolic process	-6.09465	-3.60617	15254,17719,17721,17722,17991,27425,66925,67126,70456,71679,74450	Hint1,ND4,ND5,ND6,Ndufa2,Atp5l,Sdhd,Atp5e,Mpc2,Atp5h,Pank2	11/317
1_Member	GO Biological Processes	GO:1901137	carbohydrate derivative biosynthetic process	-6.05006	-3.56876	17719,17721,17722,17991,20449,27425,28146,56374,66925,67126,70456,71679,74450,103963	ND4,ND5,ND6,Ndufa2,St8sia1,Atp5l,Serp1,Tmem59,Sdhd,Atp5e,Mpc2,Atp5h,Pank2,Rpn1	14/545
1_Member	GO Biological Processes	GO:0009144	purine nucleoside triphosphate metabolic process	-5.97919	-3.50495	17719,17721,17722,17991,27425,66925,67126,71679	ND4,ND5,ND6,Ndufa2,Atp5l,Sdhd,Atp5e,Atp5h	8/148
1_Member	GO Biological Processes	GO:0009199	ribonucleoside triphosphate metabolic process	-5.95708	-3.48979	17719,17721,17722,17991,27425,66925,67126,71679	ND4,ND5,ND6,Ndufa2,Atp5l,Sdhd,Atp5e,Atp5h	8/149
1_Member	GO Biological Processes	GO:0009259	ribonucleotide metabolic process	-5.84772	-3.38727	15254,17719,17721,17722,17991,27425,66925,67126,70456,71679,74450	Hint1,ND4,ND5,ND6,Ndufa2,Atp5l,Sdhd,Atp5e,Mpc2,Atp5h,Pank2	11/336
1_Member	GO Biological Processes	GO:0019693	ribose phosphate metabolic process	-5.71209	-3.25837	15254,17719,17721,17722,17991,27425,66925,67126,70456,71679,74450	Hint1,ND4,ND5,ND6,Ndufa2,Atp5l,Sdhd,Atp5e,Mpc2,Atp5h,Pank2	11/347
1_Member	GO Biological Processes	GO:0009141	nucleoside triphosphate metabolic process	-5.60465	-3.17053	17719,17721,17722,17991,27425,66925,67126,71679	ND4,ND5,ND6,Ndufa2,Atp5l,Sdhd,Atp5e,Atp5h	8/166
1_Member	GO Biological Processes	GO:1902600	proton transmembrane transport	-5.33293	-2.90515	17719,17721,27425,67126,71679,114143	ND4,ND5,Atp5l,Atp5e,Atp5h,Atp6v0b	6/83
1_Member	GO Biological Processes	GO:0006163	purine nucleotide metabolic process	-5.16399	-2.74861	15254,17719,17721,17722,17991,27425,66925,67126,70456,71679,74450	Hint1,ND4,ND5,ND6,Ndufa2,Atp5l,Sdhd,Atp5e,Mpc2,Atp5h,Pank2	11/396
1_Member	GO Biological Processes	GO:0055086	nucleobase-containing small molecule metabolic process	-4.82941	-2.43201	15254,17719,17721,17722,17991,27425,66194,66925,67126,70456,71679,74450	Hint1,ND4,ND5,ND6,Ndufa2,Atp5l,Pycrl,Sdhd,Atp5e,Mpc2,Atp5h,Pank2	12/514
1_Member	GO Biological Processes	GO:0072521	purine-containing compound metabolic process	-4.81984	-2.42827	15254,17719,17721,17722,17991,27425,66925,67126,70456,71679,74450	Hint1,ND4,ND5,ND6,Ndufa2,Atp5l,Sdhd,Atp5e,Mpc2,Atp5h,Pank2	11/431
1_Member	GO Biological Processes	GO:0009117	nucleotide metabolic process	-4.67361	-2.32606	15254,17719,17721,17722,17991,27425,66925,67126,70456,71679,74450	Hint1,ND4,ND5,ND6,Ndufa2,Atp5l,Sdhd,Atp5e,Mpc2,Atp5h,Pank2	11/447
1_Member	GO Biological Processes	GO:0006753	nucleoside phosphate metabolic process	-4.57674	-2.24461	15254,17719,17721,17722,17991,27425,66925,67126,70456,71679,74450	Hint1,ND4,ND5,ND6,Ndufa2,Atp5l,Sdhd,Atp5e,Mpc2,Atp5h,Pank2	11/458
1_Member	Reactome Gene Sets	R-MMU-163210	Formation of ATP by chemiosmotic coupling	-4.05682	-1.74923	27425,67126,71679	Atp5l,Atp5e,Atp5h	3/17
1_Member	Reactome Gene Sets	R-MMU-8949613	Cristae formation	-4.05682	-1.74923	27425,67126,71679	Atp5l,Atp5e,Atp5h	3/17
1_Member	GO Biological Processes	GO:0090407	organophosphate biosynthetic process	-3.76384	-1.47034	17719,17721,17722,17991,27425,66925,67126,70456,71679,74450	ND4,ND5,ND6,Ndufa2,Atp5l,Sdhd,Atp5e,Mpc2,Atp5h,Pank2	10/471
1_Member	GO Biological Processes	GO:0033108	mitochondrial respiratory chain complex assembly	-3.71704	-1.42813	17719,17721,17722,17991,66379	ND4,ND5,ND6,Ndufa2,Cox14	5/102
1_Member	Reactome Gene Sets	R-MMU-6799198	Complex I biogenesis	-3.65849	-1.37412	17719,17721,17722,17991	ND4,ND5,ND6,Ndufa2	4/57
1_Member	GO Biological Processes	GO:0010257	NADH dehydrogenase complex assembly	-3.49046	-1.21813	17719,17721,17722,17991	ND4,ND5,ND6,Ndufa2	4/63
1_Member	GO Biological Processes	GO:0032981	mitochondrial respiratory chain complex I assembly	-3.49046	-1.21813	17719,17721,17722,17991	ND4,ND5,ND6,Ndufa2	4/63
1_Member	GO Biological Processes	GO:0006120	mitochondrial electron transport, NADH to ubiquinone	-3.48913	-1.21813	17719,17721,17722	ND4,ND5,ND6	3/26
1_Member	Reactome Gene Sets	R-MMU-1592230	Mitochondrial biogenesis	-3.43962	-1.17298	27425,67126,71679	Atp5l,Atp5e,Atp5h	3/27
1_Member	CORUM	CORUM:381	Respiratory chain complex I, mitochondrial	-3.03169	-0.794446	17719,17721,17991	ND4,ND5,Ndufa2	3/37
1_Member	GO Biological Processes	GO:0007005	mitochondrion organization	-3.00448	-0.775274	12866,14004,17719,17721,17722,17991,66169,66379,74450	Cox7a2,Chchd2,ND4,ND5,ND6,Ndufa2,Tomm7,Cox14,Pank2	9/487
1_Member	KEGG Pathway	mmu04723	Retrograde endocannabinoid signaling - Mus musculus (house mouse)	-2.97696	-0.755648	14707,17719,17721,17722,17991	Gng5,ND4,ND5,ND6,Ndufa2	5/148
1_Member	CORUM	CORUM:382	Respiratory chain complex I, mitochondrial	-2.93226	-0.714849	17719,17721,17991	ND4,ND5,Ndufa2	3/40
1_Member	GO Biological Processes	GO:0006812	monoatomic cation transport	-2.91536	-0.70181	11927,14228,14810,17719,17721,21366,27425,53881,67126,71679,114143	Atox1,Fkbp4,Grin1,ND4,ND5,Slc6a6,Atp5l,Slc5a3,Atp5e,Atp5h,Atp6v0b	11/714
1_Member	GO Biological Processes	GO:0098662	inorganic cation transmembrane transport	-2.84782	-0.638089	11927,14810,17719,17721,21366,27425,67126,71679,114143	Atox1,Grin1,ND4,ND5,Slc6a6,Atp5l,Atp5e,Atp5h,Atp6v0b	9/513
1_Member	GO Biological Processes	GO:0098655	monoatomic cation transmembrane transport	-2.81889	-0.616714	11927,14810,17719,17721,21366,27425,67126,71679,114143	Atox1,Grin1,ND4,ND5,Slc6a6,Atp5l,Atp5e,Atp5h,Atp6v0b	9/518
1_Member	GO Biological Processes	GO:0098660	inorganic ion transmembrane transport	-2.54878	-0.368512	11927,14810,17719,17721,21366,27425,67126,71679,114143	Atox1,Grin1,ND4,ND5,Slc6a6,Atp5l,Atp5e,Atp5h,Atp6v0b	9/568
1_Member	GO Biological Processes	GO:0034220	monoatomic ion transmembrane transport	-2.41604	-0.239313	11927,14810,17719,17721,21366,27425,67126,71679,114143	Atox1,Grin1,ND4,ND5,Slc6a6,Atp5l,Atp5e,Atp5h,Atp6v0b	9/595
2_Summary	Reactome Gene Sets	R-MMU-1799339	SRP-dependent cotranslational protein targeting to membrane	-9.01171	-6.00035	19946,20042,26451,56040,57294,57808,67186,68436,110954,68463,121022,22027,70456,329502,12192	Rpl30,Rps12,Rpl27a,Rplp1,Rps27,Rpl35a,Rplp2,Rpl34,Rpl10,Mrpl14,Mrps6,Hsp90b1,Mpc2,Pla2g4e,Zfp36l1	15/-
2_Member	Reactome Gene Sets	R-MMU-1799339	SRP-dependent cotranslational protein targeting to membrane	-9.01171	-6.00035	19946,20042,26451,56040,57294,57808,67186,68436,110954	Rpl30,Rps12,Rpl27a,Rplp1,Rps27,Rpl35a,Rplp2,Rpl34,Rpl10	9/90
2_Member	Reactome Gene Sets	R-MMU-975956	Nonsense Mediated Decay (NMD) independent of the Exon Junction Complex (EJC)	-8.92551	-5.95991	19946,20042,26451,56040,57294,57808,67186,68436,110954	Rpl30,Rps12,Rpl27a,Rplp1,Rps27,Rpl35a,Rplp2,Rpl34,Rpl10	9/92
2_Member	KEGG Pathway	mmu03010	Ribosome - Mus musculus (house mouse)	-8.7046	-5.78229	19946,20042,26451,56040,57294,57808,67186,68436,68463,110954,121022	Rpl30,Rps12,Rpl27a,Rplp1,Rps27,Rpl35a,Rplp2,Rpl34,Mrpl14,Rpl10,Mrps6	11/176
2_Member	Reactome Gene Sets	R-MMU-72689	Formation of a pool of free 40S subunits	-8.63916	-5.75274	19946,20042,26451,56040,57294,57808,67186,68436,110954	Rpl30,Rps12,Rpl27a,Rplp1,Rps27,Rpl35a,Rplp2,Rpl34,Rpl10	9/99
2_Member	GO Biological Processes	GO:0140236	translation at presynapse	-8.35374	-5.51847	20042,26451,57294,57808,67186,68436,110954	Rps12,Rpl27a,Rps27,Rpl35a,Rplp2,Rpl34,Rpl10	7/47
2_Member	GO Biological Processes	GO:0140241	translation at synapse	-8.28713	-5.49762	20042,26451,57294,57808,67186,68436,110954	Rps12,Rpl27a,Rps27,Rpl35a,Rplp2,Rpl34,Rpl10	7/48
2_Member	GO Biological Processes	GO:0140242	translation at postsynapse	-8.28713	-5.49762	20042,26451,57294,57808,67186,68436,110954	Rps12,Rpl27a,Rps27,Rpl35a,Rplp2,Rpl34,Rpl10	7/48
2_Member	Reactome Gene Sets	R-MMU-156827	L13a-mediated translational silencing of Ceruloplasmin expression	-8.26637	-5.4911	19946,20042,26451,56040,57294,57808,67186,68436,110954	Rpl30,Rps12,Rpl27a,Rplp1,Rps27,Rpl35a,Rplp2,Rpl34,Rpl10	9/109
2_Member	Reactome Gene Sets	R-MMU-72706	GTP hydrolysis and joining of the 60S ribosomal subunit	-8.23116	-5.46968	19946,20042,26451,56040,57294,57808,67186,68436,110954	Rpl30,Rps12,Rpl27a,Rplp1,Rps27,Rpl35a,Rplp2,Rpl34,Rpl10	9/110
2_Member	Reactome Gene Sets	R-MMU-927802	Nonsense-Mediated Decay (NMD)	-8.16179	-5.42664	19946,20042,26451,56040,57294,57808,67186,68436,110954	Rpl30,Rps12,Rpl27a,Rplp1,Rps27,Rpl35a,Rplp2,Rpl34,Rpl10	9/112
2_Member	Reactome Gene Sets	R-MMU-975957	Nonsense Mediated Decay (NMD) enhanced by the Exon Junction Complex (EJC)	-8.16179	-5.42664	19946,20042,26451,56040,57294,57808,67186,68436,110954	Rpl30,Rps12,Rpl27a,Rplp1,Rps27,Rpl35a,Rplp2,Rpl34,Rpl10	9/112
2_Member	WikiPathways	WP163	Cytoplasmic ribosomal proteins	-8.02026	-5.2977	19946,20042,26451,56040,57294,57808,68436,110954	Rpl30,Rps12,Rpl27a,Rplp1,Rps27,Rpl35a,Rpl34,Rpl10	8/81
2_Member	Reactome Gene Sets	R-MMU-72613	Eukaryotic Translation Initiation	-7.99413	-5.2957	19946,20042,26451,56040,57294,57808,67186,68436,110954	Rpl30,Rps12,Rpl27a,Rplp1,Rps27,Rpl35a,Rplp2,Rpl34,Rpl10	9/117
2_Member	Reactome Gene Sets	R-MMU-72737	Cap-dependent Translation Initiation	-7.99413	-5.2957	19946,20042,26451,56040,57294,57808,67186,68436,110954	Rpl30,Rps12,Rpl27a,Rplp1,Rps27,Rpl35a,Rplp2,Rpl34,Rpl10	9/117
2_Member	Reactome Gene Sets	R-MMU-72766	Translation	-7.65208	-5.01891	19946,20042,26451,56040,57294,57808,67186,68436,68463,110954,121022	Rpl30,Rps12,Rpl27a,Rplp1,Rps27,Rpl35a,Rplp2,Rpl34,Mrpl14,Rpl10,Mrps6	11/222
2_Member	Reactome Gene Sets	R-MMU-6791226	Major pathway of rRNA processing in the nucleolus and cytosol	-6.50356	-3.98511	19946,20042,26451,56040,57294,57808,67186,68436,110954	Rpl30,Rps12,Rpl27a,Rplp1,Rps27,Rpl35a,Rplp2,Rpl34,Rpl10	9/174
2_Member	Reactome Gene Sets	R-MMU-72312	rRNA processing	-6.50356	-3.98511	19946,20042,26451,56040,57294,57808,67186,68436,110954	Rpl30,Rps12,Rpl27a,Rplp1,Rps27,Rpl35a,Rplp2,Rpl34,Rpl10	9/174
2_Member	Reactome Gene Sets	R-MMU-8868773	rRNA processing in the nucleus and cytosol	-6.50356	-3.98511	19946,20042,26451,56040,57294,57808,67186,68436,110954	Rpl30,Rps12,Rpl27a,Rplp1,Rps27,Rpl35a,Rplp2,Rpl34,Rpl10	9/174
2_Member	GO Biological Processes	GO:0002181	cytoplasmic translation	-5.66172	-3.21463	19946,20042,26451,56040,57808,67186,68436	Rpl30,Rps12,Rpl27a,Rplp1,Rpl35a,Rplp2,Rpl34	7/114
2_Member	KEGG Pathway	mmu05171	Coronavirus disease - COVID-19 - Mus musculus (house mouse)	-5.22884	-2.80731	19946,20042,26451,56040,57294,57808,67186,68436,110954	Rpl30,Rps12,Rpl27a,Rplp1,Rps27,Rpl35a,Rplp2,Rpl34,Rpl10	9/248
2_Member	GO Biological Processes	GO:0006412	translation	-5.0023	-2.593	19946,20042,26451,56040,57294,57808,67186,68436,68463,110954,121022	Rpl30,Rps12,Rpl27a,Rplp1,Rps27,Rpl35a,Rplp2,Rpl34,Mrpl14,Rpl10,Mrps6	11/412
2_Member	GO Biological Processes	GO:0043043	peptide biosynthetic process	-4.77345	-2.39331	19946,20042,26451,56040,57294,57808,67186,68436,68463,110954,121022	Rpl30,Rps12,Rpl27a,Rplp1,Rps27,Rpl35a,Rplp2,Rpl34,Mrpl14,Rpl10,Mrps6	11/436
2_Member	GO Biological Processes	GO:0006518	peptide metabolic process	-4.7548	-2.3858	19946,20042,22027,26451,56040,57294,57808,67186,68436,68463,110954,121022	Rpl30,Rps12,Hsp90b1,Rpl27a,Rplp1,Rps27,Rpl35a,Rplp2,Rpl34,Mrpl14,Rpl10,Mrps6	12/523
2_Member	GO Biological Processes	GO:0043604	amide biosynthetic process	-4.59458	-2.25737	19946,20042,26451,56040,57294,57808,67186,68436,68463,70456,110954,121022	Rpl30,Rps12,Rpl27a,Rplp1,Rps27,Rpl35a,Rplp2,Rpl34,Mrpl14,Mpc2,Rpl10,Mrps6	12/543
2_Member	GO Biological Processes	GO:0043603	amide metabolic process	-4.23285	-1.91561	19946,20042,22027,26451,56040,57294,57808,67186,68436,68463,70456,110954,121022,329502	Rpl30,Rps12,Hsp90b1,Rpl27a,Rplp1,Rps27,Rpl35a,Rplp2,Rpl34,Mrpl14,Mpc2,Rpl10,Mrps6,Pla2g4e	14/789
2_Member	Reactome Gene Sets	R-MMU-8953854	Metabolism of RNA	-3.00465	-0.775274	12192,19946,20042,26451,56040,57294,57808,67186,68436,110954	Zfp36l1,Rpl30,Rps12,Rpl27a,Rplp1,Rps27,Rpl35a,Rplp2,Rpl34,Rpl10	10/589
3_Summary	GO Biological Processes	GO:0006457	protein folding	-5.60465	-3.17053	12304,14228,14827,14828,15505,15528,22027,59030,28146,71853,72736,110213,103963	Pdia4,Fkbp4,Pdia3,Hspa5,Hsph1,Hspe1,Hsp90b1,Mkks,Serp1,Pdia6,Tmx1,Tmbim6,Rpn1	13/-
3_Member	GO Biological Processes	GO:0006457	protein folding	-5.60465	-3.17053	12304,14228,14827,14828,15505,15528,22027,59030	Pdia4,Fkbp4,Pdia3,Hspa5,Hsph1,Hspe1,Hsp90b1,Mkks	8/166
3_Member	CORUM	CORUM:414	(ER)-localized multiprotein complex, in absence of Ig heavy chains	-4.9519	-2.54859	12304,14828,22027	Pdia4,Hspa5,Hsp90b1	3/9
3_Member	CORUM	CORUM:413	(ER)-localized multiprotein complex, Ig heavy chains associated	-4.79864	-2.41283	12304,14828,22027	Pdia4,Hspa5,Hsp90b1	3/10
3_Member	GO Biological Processes	GO:0061077	chaperone-mediated protein folding	-4.72114	-2.35759	12304,14228,14828,15505,15528	Pdia4,Fkbp4,Hspa5,Hsph1,Hspe1	5/63
3_Member	GO Biological Processes	GO:0034976	response to endoplasmic reticulum stress	-4.63784	-2.29548	12304,14827,14828,22027,28146,71853,72736,110213	Pdia4,Pdia3,Hspa5,Hsp90b1,Serp1,Pdia6,Tmx1,Tmbim6	8/225
3_Member	KEGG Pathway	mmu04141	Protein processing in endoplasmic reticulum - Mus musculus (house mouse)	-4.49038	-2.16823	12304,14827,14828,15505,22027,71853,103963	Pdia4,Pdia3,Hspa5,Hsph1,Hsp90b1,Pdia6,Rpn1	7/172
3_Member	GO Biological Processes	GO:0051085	chaperone cofactor-dependent protein refolding	-3.21845	-0.973009	14828,15505,15528	Hspa5,Hsph1,Hspe1	3/32
3_Member	GO Biological Processes	GO:0051084	'de novo' post-translational protein folding	-3.03169	-0.794446	14828,15505,15528	Hspa5,Hsph1,Hspe1	3/37
3_Member	GO Biological Processes	GO:0006458	'de novo' protein folding	-2.99761	-0.772374	14828,15505,15528	Hspa5,Hsph1,Hspe1	3/38
3_Member	KEGG Pathway	mmu04918	Thyroid hormone synthesis - Mus musculus (house mouse)	-2.17063	-0.00780437	12304,14828,22027	Pdia4,Hspa5,Hsp90b1	3/74
3_Member	Reactome Gene Sets	R-MMU-3371556	Cellular response to heat stress	-2.09241	0	14228,14828,15505	Fkbp4,Hspa5,Hsph1	3/79
4_Summary	KEGG Pathway	mmu04932	Non-alcoholic fatty liver disease - Mus musculus (house mouse)	-4.76333	-2.38879	12858,12866,17991,66152,66576,66925,110323,14228,14828,15505,19744,66379,114143,665113	Cox5a,Cox7a2,Ndufa2,Uqcr10,Uqcrh,Sdhd,Cox6b1,Fkbp4,Hspa5,Hsph1,Rheb,Cox14,Atp6v0b,Tnik	14/-
4_Member	KEGG Pathway	mmu04932	Non-alcoholic fatty liver disease - Mus musculus (house mouse)	-4.76333	-2.38879	12858,12866,17991,66152,66576,66925,110323	Cox5a,Cox7a2,Ndufa2,Uqcr10,Uqcrh,Sdhd,Cox6b1	7/156
4_Member	CORUM	CORUM:538	Cytochrome c oxidase, mitochondrial	-4.53869	-2.21158	12858,12866,110323	Cox5a,Cox7a2,Cox6b1	3/12
4_Member	KEGG Pathway	mmu04260	Cardiac muscle contraction - Mus musculus (house mouse)	-4.04328	-1.74043	12858,12866,66152,66576,110323	Cox5a,Cox7a2,Uqcr10,Uqcrh,Cox6b1	5/87
4_Member	Reactome Gene Sets	R-MMU-2262752	Cellular responses to stress	-3.33155	-1.07352	12858,14228,14828,15505,19744,66379,110323,114143,665113	Cox5a,Fkbp4,Hspa5,Hsph1,Rheb,Cox14,Cox6b1,Atp6v0b,Tnik	9/438
4_Member	Reactome Gene Sets	R-MMU-8953897	Cellular responses to stimuli	-3.3102	-1.05641	12858,14228,14828,15505,19744,66379,110323,114143,665113	Cox5a,Fkbp4,Hspa5,Hsph1,Rheb,Cox14,Cox6b1,Atp6v0b,Tnik	9/441
4_Member	Reactome Gene Sets	R-MMU-5628897	TP53 Regulates Metabolic Genes	-3.29177	-1.04217	12858,19744,66379,110323	Cox5a,Rheb,Cox14,Cox6b1	4/71
4_Member	Reactome Gene Sets	R-MMU-9707564	Cytoprotection by HMOX1	-2.65109	-0.463637	12858,66379,110323	Cox5a,Cox14,Cox6b1	3/50
5_Summary	GO Biological Processes	GO:0035176	social behavior	-4.6876	-2.33478	14810,18032,18191,59030,67772	Grin1,Nfix,Nrxn3,Mkks,Chd8	5/-
5_Member	GO Biological Processes	GO:0035176	social behavior	-4.6876	-2.33478	14810,18032,18191,59030,67772	Grin1,Nfix,Nrxn3,Mkks,Chd8	5/64
5_Member	GO Biological Processes	GO:0051703	biological process involved in intraspecies interaction between organisms	-4.6876	-2.33478	14810,18032,18191,59030,67772	Grin1,Nfix,Nrxn3,Mkks,Chd8	5/64
6_Summary	GO Biological Processes	GO:0006986	response to unfolded protein	-3.84073	-1.54258	14828,15505,28146,74840,110213,71853	Hspa5,Hsph1,Serp1,Manf,Tmbim6,Pdia6	6/-
6_Member	GO Biological Processes	GO:0006986	response to unfolded protein	-3.84073	-1.54258	14828,15505,28146,74840,110213	Hspa5,Hsph1,Serp1,Manf,Tmbim6	5/96
6_Member	GO Biological Processes	GO:0035966	response to topologically incorrect protein	-3.40632	-1.14401	14828,15505,28146,74840,110213	Hspa5,Hsph1,Serp1,Manf,Tmbim6	5/119
6_Member	GO Biological Processes	GO:0034620	cellular response to unfolded protein	-2.32748	-0.157755	14828,28146,110213	Hspa5,Serp1,Tmbim6	3/65
6_Member	GO Biological Processes	GO:1905897	regulation of response to endoplasmic reticulum stress	-2.09241	0	71853,74840,110213	Pdia6,Manf,Tmbim6	3/79
7_Summary	GO Biological Processes	GO:0070507	regulation of microtubule cytoskeleton organization	-2.8267	-0.620767	14228,15505,52004,70997,76686,59030	Fkbp4,Hsph1,Cdk2ap2,Spef1,Clip3,Mkks	6/-
7_Member	GO Biological Processes	GO:0070507	regulation of microtubule cytoskeleton organization	-2.8267	-0.620767	14228,15505,52004,70997,76686	Fkbp4,Hsph1,Cdk2ap2,Spef1,Clip3	5/160
7_Member	GO Biological Processes	GO:0031111	negative regulation of microtubule polymerization or depolymerization	-2.67633	-0.485244	14228,70997,76686	Fkbp4,Spef1,Clip3	3/49
7_Member	GO Biological Processes	GO:0032886	regulation of microtubule-based process	-2.57435	-0.390505	14228,15505,52004,59030,70997,76686	Fkbp4,Hsph1,Cdk2ap2,Mkks,Spef1,Clip3	6/266
7_Member	GO Biological Processes	GO:0032272	negative regulation of protein polymerization	-2.12302	0	14228,59030,76686	Fkbp4,Mkks,Clip3	3/77
8_Summary	GO Biological Processes	GO:1903539	protein localization to postsynaptic membrane	-2.70214	-0.50369	14810,18191,20908,20979,21366,114143,18166,56695	Grin1,Nrxn3,Stx3,Syt1,Slc6a6,Atp6v0b,Npy1r,Pnkd	8/-
8_Member	GO Biological Processes	GO:1903539	protein localization to postsynaptic membrane	-2.70214	-0.50369	14810,18191,20908	Grin1,Nrxn3,Stx3	3/48
8_Member	GO Biological Processes	GO:0062237	protein localization to postsynapse	-2.67633	-0.485244	14810,18191,20908	Grin1,Nrxn3,Stx3	3/49
8_Member	GO Biological Processes	GO:0006836	neurotransmitter transport	-2.23407	-0.0678048	18191,20908,20979,21366	Nrxn3,Stx3,Syt1,Slc6a6	4/138
8_Member	GO Biological Processes	GO:0035418	protein localization to synapse	-2.12302	0	14810,18191,20908	Grin1,Nrxn3,Stx3	3/77
8_Member	KEGG Pathway	mmu04721	Synaptic vesicle cycle - Mus musculus (house mouse)	-2.12302	0	20908,20979,114143	Stx3,Syt1,Atp6v0b	3/77
8_Member	GO Biological Processes	GO:0001505	regulation of neurotransmitter levels	-2.09306	0	18166,18191,20908,20979,56695	Npy1r,Nrxn3,Stx3,Syt1,Pnkd	5/238
9_Summary	GO Biological Processes	GO:1905475	regulation of protein localization to membrane	-2.35314	-0.179925	20908,53881,56374,76686,665113	Stx3,Slc5a3,Tmem59,Clip3,Tnik	5/-
9_Member	GO Biological Processes	GO:1905475	regulation of protein localization to membrane	-2.35314	-0.179925	20908,53881,56374,76686,665113	Stx3,Slc5a3,Tmem59,Clip3,Tnik	5/206
9_Member	GO Biological Processes	GO:1904375	regulation of protein localization to cell periphery	-2.10816	0	20908,56374,76686,665113	Stx3,Tmem59,Clip3,Tnik	4/150

## Sheet: Stable 3(overlapping genes)
Mouse gene ID	Mouse gene symbol	Description	Mouse log2 Fold Change	Mouse P value adjusted	Human gene ID	Human gene symbol	Human log2 Fold Change	Human P value adjusted	Pathways
ENSMUSG00000068523	Gng5	guanine nucleotide binding protein (G protein), gamma 5 [Source:MGI Symbol;Acc:MGI:109164]	0.50976	9.13028e-05	ENSG00000174021	GNG5	-1.001	0.0327	R-HSA-1428517 The citric acid (TCA) cycle and respiratory electron transport; R-HSA-388396 GPCR downstream signalling
ENSMUSG00000023348	Trip6	thyroid hormone receptor interactor 6 [Source:MGI Symbol;Acc:MGI:1343458]	0.312142	0.0390226	ENSG00000087077	TRIP6	-1.062	0.0126
ENSMUSG00000000088	Cox5a	cytochrome c oxidase subunit 5A [Source:MGI Symbol;Acc:MGI:88474]	0.187051	0.0207551	ENSG00000178741	COX5A	-1.08	0.0281	R-HSA-1428517 The citric acid (TCA) cycle and respiratory electron transport; R-HSA-2262752 Cellular responses to stress; R-HSA-3700989 Transcriptional Regulation by TP53; WP4922 Mitochondrial complex IV assembly
ENSMUSG00000036751	Cox6b1	cytochrome c oxidase, subunit 6B1 [Source:MGI Symbol;Acc:MGI:107460]	0.205868	0.0242812	ENSG00000126267	COX6B1	-1.048	0.0357	R-HSA-1428517 The citric acid (TCA) cycle and respiratory electron transport; R-HSA-2262752 Cellular responses to stress; R-HSA-3700989 Transcriptional Regulation by TP53; WP4922 Mitochondrial complex IV assembly
ENSMUSG00000063882	Uqcrh	ubiquinol-cytochrome c reductase hinge protein [Source:MGI Symbol;Acc:MGI:1913826]	0.25808	0.00961304	ENSG00000173660/ ENSG00000233954	UQCRH/ UQCRHL	-1.054	0.0398	R-HSA-1428517 The citric acid (TCA) cycle and respiratory electron transport
ENSMUSG00000038717	Atp5l	ATP synthase, H+ transporting, mitochondrial F0 complex, subunit G [Source:MGI Symbol;Acc:MGI:1351597]	0.299562	0.0181593	ENSG00000167283/ ENSG00000249222	ATP5MG/ ATP5MGL	-1.066	0.0421	R-HSA-1428517 The citric acid (TCA) cycle and respiratory electron transport
